# Supplementary material for: Injectable ROS homeostasis protective hydrogel inhibiting microglial ferroptosis through the Nrf2/Slc7a11/Gpx4 to alleviate neuropathic pain and promote spinal cord injury repair
Source: Redox Biol. 2025 Aug 8;86:103816. doi: 10.1016/j.redox.2025.103816 (PMC12359189; doi:10.1016/j.redox.2025.103816)
Supplement: Multimedia component 2 [file mmc2.zip]

Archive with 4 entries (2 files):
- Multimedia component 2/
- Multimedia component 2/Multimedia component 2 (revise).doc
- Multimedia component 2/__MACOSX/
- Multimedia component 2/__MACOSX/._Multimedia component 2 (revise).doc
